# Supplementary material for: A Flexible Piezoresistive Sensor Based on ZnO/MWCNTs/PDMS Composite Foam with Overall Performance Trade-Offs
Source: Sensors (Basel). 2026 Mar 9;26(5):1724. doi: 10.3390/s26051724 (PMC12986935; doi:10.3390/s26051724)
Supplement: Supplementary file 1 [file sensors-26-01724-s001.zip]

Archive with 1 entries (1 files):
- sensors-4114306-supplementary.pdf
